# Supplementary material for: Comparative assessment of An. gambiae and An. stephensi mosquitoes to determine transmission-reducing activity of antibodies against P. falciparum sexual stage antigens
Source: Parasit Vectors. 2017 Oct 17;10:489. doi: 10.1186/s13071-017-2414-z (PMC5646129; doi:10.1186/s13071-017-2414-z)
Supplement: Supplementary file 1 — TRA and TBA estimates of human serum IgG samples. IgG concentration is shown in mg/ml. TRA estimates are shown as % reduction in oocyst intensity with 95% CI and TBA estimates are shown as % reduction in oocyst prevalence with 95% CI. (XLSX 31 kb) [file 13071_2017_2414_MOESM1_ESM.xlsx]

## Sheet: Blad1
Pf48/45.1
Experiment date 111101	Anopheles gambiae							Anopheles stephensi
Concentration (µg/mL)	10	2.5	0.63	0.15	0	0		10	2.5	0.63	0.15	0	0
1	0	0	0	1	0	3		0	0	0	3	0	3
2	0	0	0	0	0	0		0	0	0	0	3	0
3	0	0	0	1	2	2		0	0	0	0	1	0
4	0	0	0	0	0	4		0	0	0	1	0	2
5	0	0	0	0	3	1		1	3	0	2	3	0
6	1	0	1	1	4	5		0	0	0	1	0	0
7	0	0	0	0	4	1		0	0	0	0	3	2
8	0	1	0	0	0	0		0	0	0	3	0	0
9	0	0	0	0	0	6		0	0	0	0	0	1
10	0	0	0	2	0	0		0	0	1	0	3	0
11					1	2						4	4
12					9	2						6	0
13					1	0						0	0
14					0	2						0	0
15					3	0						2	0
16					2	2						11	0
17					2	1						0	0
18					0	0						2	0
19					0	0						0	2
20					1	2						0	0
mosquitoes - #	10	10	10	10	20	20		10	10	10	10	20	20
oocysts - #	1	1	1	5	32	33		1	3	1	10	38	14
prevalence - %	10	10	10	40	55	65		10	10	10	50	50	30
density (#/mosquito)	0.1	0.1	0.1	0.5	1.6	1.65		0.1	0.3	0.1	1	1.9	0.7
Experiment date 121009	Anopheles gambiae							Anopheles stephensi
Concentration (µg/mL)	10	2.5	0.63	0.15	0	0		10	2.5	0.63	0.15	0	0
1	0	0	0	0	4	3		0	0	0	11	4	6
2	0	0	5	0	0	5		1	3	0	17	6	7
3	0	0	1	4	19	1		0	1	4	23	8	18
4	0	0	1	0	1	0		2	0	0	3	9	2
5	0	0	0	0	0	0		0	0	9	6	12	14
6	0	0	1	0	1	0		0	3	8	8	17	18
7	0	0	0	0	3	7		0	1	11	24	15	15
8	0	0	1	2	7	0		0	0	5	13	16	13
9	0	0	0	0	3	6		0	0	6	10	13	12
10	0	0	1	0	0	1		0	2	11	16	18	3
11	0	0	1	0	1	0		0	0	1	14	9	8
12	0	0	0	0	0	0		0	0	4	9	21	0
13	0	0	1	4	1	2		0	0	8	32	13	4
14	0	0	0	0	17	1		0	1	9	13	11	19
15	0	0	1	0	4	2		0	0	7	21	0	24
16	0	0	0	0	1	0		0	2	2	22	18	23
17	0	0	0	0	8	7		0	0	0	26	19	3
18	0	0	0	0	1	0		1	0	15	23	15	6
19	0	2	1	0	1	2		0	5	4	9	4	10
20	0	0	1	0	0	1		0	2	10	14	12	17
mosquitoes - #	20	20	20	20	20	20		20	20	20	20	20	20
oocysts - #	0	2	15	10	72	38		4	20	114	314	240	222
prevalence - %	0	5	55	15	75	60		15	45	80	100	95	95
density (#/mosquito)	0	0.1	0.75	0.5	3.6	1.9		0.2	1	5.7	15.7	12	11.1
Pfs48/45.5
Experiment date 111101	Anopheles gambiae							Anopheles stephensi
Concentration (µg/mL)	60	20	6.7	2.2	0	0		60	20	6.7	2.2	0	0
1	1	0	0	0	0	3		3	0	0	3	0	3
2	0	0	2	0	0	0		0	0	1	0	3	0
3	0	3	2	0	2	2		0	2	8	0	1	0
4	0	2	0	1	0	4		0	3	6	0	0	2
5	1	1	0	1	3	1		6	1	8	4	3	0
6	0	1	0	3	4	5		0	4	5	5	0	0
7	0	0	2	0	4	1		0	0	3	4	3	2
8	0	4	1	0	0	0		0	4	8	2	0	0
9	1	6	0	0	0	6		0	1	0	0	0	1
10	2	2	1	2	0	0		0	0	0	0	3	0
11					1	2						4	4
12					9	2						6	0
13					1	0						0	0
14					0	2						0	0
15					3	0						2	0
16					2	2						11	0
17					2	1						0	0
18					0	0						2	0
19					0	0						0	2
20					1	2						0	0
mosquitoes - #	10	10	10	10	20	20		10	10	10	10	20	20
oocysts - #	5	19	8	7	32	33		9	15	39	18	38	14
prevalence - %	40	70	50	40	55	65		20	60	70	50	50	30
density (#/mosquito)	0.5	1.9	0.8	0.7	1.6	1.65		0.9	1.5	3.9	1.8	1.9	0.7
Experiment date 121009	Anopheles gambiae							Anopheles stephensi
Concentration (µg/mL)	60	20	6.7	2.2	0	0		60	20	6.7	2.2	0	0
1	6	1	3	3	4	3		17	17	16	4	4	6
2	0	0	0	2	0	5		14	14	10	18	6	7
3	4	1	5	1	19	1		16	18	17	17	8	18
4	1	0	0	4	1	0		15	3	5	19	9	2
5	0	1	0	0	0	0		26	6	9	19	12	14
6	0	0	0	8	1	0		2	11	11	17	17	18
7	4	6	0	0	3	7		5	4	0	18	15	15
8	1	0	0	0	7	0		1	6	12	9	16	13
9	0	0	0	2	3	6		7	9	29	25	13	12
10	1	0	3	0	0	1		8	6	14	0	18	3
11	4	0	1	2	1	0		14	5	25	11	9	8
12	0	0	0	5	0	0		7	1	27	15	21	0
13	0	13	8	0	1	2		25	6	16	11	13	4
14	2	4	0	1	17	1		14	2	14	15	11	19
15	1	5	0	1	4	2		6	13	19	7	0	24
16	0	0	0	0	1	0		10	24	11	7	18	23
17	2	1	1	0	8	7		22	9	0	22	19	3
18	2	0	1	0	1	0		17	5	18	9	15	6
19	1	0	1	0	1	2		6	14	19	11	4	10
20	0	0	0	2	0	1		10	0		10	12	17
mosquitoes - #	20	20	20	20	20	20		20	20	19	20	20	20
oocysts - #	29	32	23	31	72	38		242	173	272	264	240	222
prevalence - %	60	40	40	55	75	60		100	95	89.4737	95	95	95
density (#/mosquito)	1.45	1.6	1.15	1.55	3.6	1.9		12.1	8.65	14.3158	13.2	12	11.1
Experiment date 050405
Parasite dilution 1:27	Anopheles stephensi
Concentration (µg/mL)	100	50	25	12.5	6.25	0	0
1	0	0	2	0	0	0	0
2	0	0	0	1	1	0	0
3	0	1	1	0	0	0	0
4	0	3	0	0	0	0	1
5	0	0	0	0	0	2	0
6	0	0	0	1	0	1	0
7	0	0	0	2	0	1	0
8	0	0	1	0	0	2	0
9	0	0	0	1	0	0	0
10	0	0	0	0	0	0	0
11	0	1	0	1	6	1	0
12	0	0	0	0	0	0	0
13	0	0	0	0	3	0	1
14	0	0	1	1	0	0	3
15	0	0	0	1	2	0	0
16	0	0	1	0	0	0	0
17	0	0	3	1	0	0	2
18	0	0	2	1	2	1	1
19	0	2	0	0	12	0	1
20	0	0	1	0	0	0	3
mosquitoes - #	20	20	20	20	20	20	20
oocysts - #	0	7	12	10	26	8	12
prevalence - %	0	20	40	45	30	30	35
density (#/mosquito)	0	0.35	0.6	0.5	1.3	0.4	0.6
Experiment date 050421
Parasite dilution 1:27	Anopheles stephensi
Concentration (µg/mL)	0	0	6.25	12.5	25	50	100
1	1	1	0	0	0	0	0
2	0	2	1	0	0	0	0
3	0	1	0	0	0	0	0
4	1	0	1	0	0	0	0
5	0	0	2	0	0	0	0
6	1	0	0	0	0	0	0
7	0	1	0	2	0	1	0
8	0	0	0	0	0	0	0
9	0	1	1	0	0	0	0
10	0	0	0	0	0	0	1
11	1	0	2	0	0	0	0
12	1	0	0	0	0	0	0
13	2	0	1	0	0	0	0
14	0	0	5	0	0	0	0
15	0	0	0	1	0	0	0
16	0	0	0	1	0	0	0
17	0	0	2	0	0		0
18	0	0	2	0	0		0
19	0	0	1	0	0		0
20	0	0	0	2	0		0
mosquitoes - #	20	20	20	20	20	16	20
oocysts - #	7	6	18	6	0	1	1
prevalence - %	30	25	50	20	0	6	5
density (#/mosquito)	0.35	0.3	0.9	0.3	0	0.0625	0.05
Pfs25 4B7
Experiment date 150317	Anopheles gambiae
Concentration (µg/mL)	94	23	6	1	0
1	0	0	1	12	0
2	1	0	4	3	16
3	3	7	17	0	15
4	0	2	4	3	5
5	3	0	17	3	0
6	3	0	10	0	6
7	0	0	11	8	10
8	4	1	13	5	8
9	2	0	0	6	0
10	3	2	13	1	0
11	0	5	14	0	8
12	0	0	31	1	2
13	8	1	3	6	0
14	0	0	1	0	8
15	7	7	16	0	0
16	0	0	11	0	13
17	3	0	1	0	9
18	0	28	0	4	3
19	0	5	10	9	6
20	2	0	3	23
mosquitoes - #	20	20	20	20	19
oocysts - #	39	58	180	84	109
prevalence - %	55	45	90	65	68.4211
density (#/mosquito)	1.95	2.9	9	4.2	5.73684
Pfs25 32F81
Experiment date 011213	Anopheles stephensi
Concentration (µg/mL)	200	100	50	25	0	0
1	0	0	0	0	0	0
2	0	0	0	0	0	0
3	0	0	0	0	0	0
4	0	0	0	0	0	0
5	0	0	0	0	0	0
6	0	0	0	0	0	0
7	0	0	0	0	1	1
8	0	0	0	0	1	1
9	0	0	0	0	3	1
10	1	2	1	0	3	2
11						3
12
13
14
15
16
17
18
19
20
mosquitoes - #	10	10	10	10	10	11
oocysts - #	1	2	1	0	8	8
prevalence - %	10	10	10	0	40	45.4545
density (#/mosquito)	0.1	0.2	0.1	0	0.8	0.727273
Experiment date 150107
Parasite dilution 1:9	Anopheles stephensi
Concentration (µg/mL)	20	10	5	2.5	0
1	0	0	0	0	0
2	0	0	0	0	0
3	0	0	0	0	0
4	0	0	0	0	0
5	0	0	0	0	1
6	0	0	0	0	0
7	0	0	0	0	1
8	0	0	0	0	0
9	0	0	0	0	0
10	0	0	0	1	4
11	0	0	0	0	2
12	0	0	0	1	0
13	0	0	0	1	0
14	0	0	0	0	0
15	0	0	0	0	2
16	0	0	0	0	0
17	0	0	0	1	0
18	0	0	0	0	1
19	0	0	0	0	0
20	0	0	0	0	1
mosquitoes - #	20	20	20	20	20
oocysts - #	0	0	0	4	12
prevalence - %	0	0	0	20	35
density (#/mosquito)	0	0	0	0.2	0.6
Experiment date 150210
Parasite dilution 1:9	Anopheles gambiae
Concentration (µg/mL)	10	5	2.5	1.25	0.63	0
1	0	0	0	2	0	2
2	0	0	0	0	1	1
3	0	0	2	2	1	2
4	0	0	0	0	0	2
5	0	0	0	0	2	1
6	0	0	0	0	0	3
7	0	0	1	0	0	0
8	1	1	0	0	2	0
9	0	0	0	1	0	1
10	0	0	0	0	0	3
11	0	0	0	2	0	0
12	0	0	0	0	2	2
13	0	0	0	1	1	2
14	0	1	1	0	1	0
15	0	0	0	0	0	0
16	0	0	0	0	1	0
17	0	0	0	0	1	0
18	0	0	0	2	0	0
19	0	0	0	0	2	3
20	0	0	0	0	0	0
mosquitoes - #	20	20	20	20	20	20
oocysts - #	1	2	4	10	14	22
prevalence - %	5	10	15	30	50	55
density (#/mosquito)	0.05	0.1	0.2	0.5	0.7	1.1
